# Supplementary material for: Peptidome analysis of human milk from women delivering macrosomic fetuses reveals multiple means of protection for infants
Source: Oncotarget. 2016 Aug 23;7(39):63514–25. doi: 10.18632/oncotarget.11532 (PMC5325381; doi:10.18632/oncotarget.11532)
Supplement: Supplementary file 2 [file oncotarget-07-63514-s002.xls]

## Sheet: peptides
Sequence	Length	Mass	Protein Names		Intensity M /Macrosomia	Intensity H /Control
QQSCLQALEP	10	1172.55	A disintegrin and metalloproteinase with thrombospondin motifs 13;von Willebrand factor-cleaving protease		1455600	1344100
SSLNCSAGDMLLL	13	1379.64	A disintegrin and metalloproteinase with thrombospondin motifs 13;von Willebrand factor-cleaving protease		817590	1693500
VSCGRGLMELRFLCMD	16	1942.89	A disintegrin and metalloproteinase with thrombospondin motifs 13;von Willebrand factor-cleaving protease		1713900	5111400
WGRLTWRKMCRKLLDMTFSS	20	2571.3	A disintegrin and metalloproteinase with thrombospondin motifs 13;von Willebrand factor-cleaving protease		12736000	15649000
WRKMCRKLLDMTFSSKTNTLVVR	23	2869.52	A disintegrin and metalloproteinase with thrombospondin motifs 13;von Willebrand factor-cleaving protease		111620	1072400
VSMNYRVGALGFLALPGN	18	1877.98	Acylcholine acylhydrolase;Butyrylcholine esterase;Choline esterase II;Cholinesterase;Pseudocholinesterase		1074800	4364500
VLQERVMTRSYGAT	14	1609.82	Adenosine 3-phospho 5-phosphosulfate transporter 1;PAPS transporter 1;Putative MAPK-activating protein PM15;Putative NF-kappa-B-activating protein 48;Solute carrier family 35 member B2		10729000	18082000
VVNLPLVSSTYDLMSSAYLS	20	2158.09	ADFP protein;Adipose differentiation-related protein;Adipose differentiation-related protein, isoform CRA_b;cDNA, FLJ93444, highly similar to Homo sapiens adipose differentiation-related protein (ADFP), mRNA;Adipophilin;Perilipin-2		2490300	5153100
VLGSRMMQLVSSGVENALTK	20	2119.11	ADFP protein;Adipose differentiation-related protein;Adipose differentiation-related protein, isoform CRA_b;cDNA, FLJ93444, highly similar to Homo sapiens adipose differentiation-related protein (ADFP), mRNA;Adipophilin;Perilipin-2;cDNA FLJ57380, highly similar to Adipophilin		424450	794190
LPIIQKLEPQIA	12	1361.83	Adipose differentiation-related protein;Adipose differentiation-related protein, isoform CRA_b;cDNA, FLJ93444, highly similar to Homo sapiens adipose differentiation-related protein (ADFP), mRNA;Adipophilin;Perilipin-2;cDNA FLJ57380, highly similar to Adipophilin		1562100	2302700
DEAHITQALIWLSQRQKD	18	2151.11	Alpha-2-macroglobulin;C3 and PZP-like alpha-2-macroglobulin domain-containing protein 5		424450	794190
LGSAMQNTQNLLQMPY	16	1807.86	Alpha-2-macroglobulin;C3 and PZP-like alpha-2-macroglobulin domain-containing protein 5		49092	2066200
SSNHVLIYL	9	1044.56	Alpha-2-macroglobulin;C3 and PZP-like alpha-2-macroglobulin domain-containing protein 5		5406900	6590100
DISNPTAHENYE	12	1388.58	Alpha-S1-casein;Casoxin-D		844260	302070
DISNPTAHENYEKNNV	16	1843.83	Alpha-S1-casein;Casoxin-D		3212900	1273600
ENSHVQVPFQQ	11	1311.62	Alpha-S1-casein;Casoxin-D		13838000	3419300
ENSHVQVPFQQLNQ	14	1666.81	Alpha-S1-casein;Casoxin-D		842970	1292400
EPIPLESREEYMNGMN	16	1907.84	Alpha-S1-casein;Casoxin-D		849330	5366600
ESSISSSSEEMSLSKCAEQ	19	2074.87	Alpha-S1-casein;Casoxin-D		38598	203240
LNEYNQLQLQAAHAQEQIRR	20	2422.25	Alpha-S1-casein;Casoxin-D		1489100	5161100
LPLRYPERLQNPSESSEPIP	20	2321.2	Alpha-S1-casein;Casoxin-D		14306000	22662000
LQNPSESSEPIPLESREEYMNGMN	24	2750.22	Alpha-S1-casein;Casoxin-D		4878600	9352300
MNENSHVQVPFQQ	13	1556.7	Alpha-S1-casein;Casoxin-D		2761000	5163900
NENSHVQVPFQQ	12	1425.66	Alpha-S1-casein;Casoxin-D		8332500	4790400
NENSHVQVPFQQLNQ	15	1780.85	Alpha-S1-casein;Casoxin-D		1787900	5540800
NEYNQLQLQAAHAQEQI	17	1996.96	Alpha-S1-casein;Casoxin-D		658440	4066100
NEYNQLQLQAAHAQEQIR	18	2153.06	Alpha-S1-casein;Casoxin-D		3364500	21403000
NILREKQTDEIKDT	14	1701.89	Alpha-S1-casein;Casoxin-D		442730	691260
NILREKQTDEIKDTR	15	1857.99	Alpha-S1-casein;Casoxin-D		1488100	1343500
NPTAHENYEKNNVML	15	1772.82	Alpha-S1-casein;Casoxin-D		985200	945940
QRNILREKQTDEIKDTR	17	2142.15	Alpha-S1-casein;Casoxin-D		118000	88662
RLQNPSESSEPIPLESREEYMNGMN	25	2906.32	Alpha-S1-casein;Casoxin-D		8665600	20991000
RPKLPLRYP	9	1138.7	Alpha-S1-casein;Casoxin-D		1039800	806100
RPKLPLRYPER	11	1423.84	Alpha-S1-casein;Casoxin-D		9329300	2274500
RPKLPLRYPERL	12	1536.93	Alpha-S1-casein;Casoxin-D		5462000	5016200
RPKLPLRYPERLQ	13	1664.98	Alpha-S1-casein;Casoxin-D		1877100	3242500
RPKLPLRYPERLQNP	15	1876.08	Alpha-S1-casein;Casoxin-D		332640	959750
RPKLPLRYPERLQNPSESSEPIP	23	2702.45	Alpha-S1-casein;Casoxin-D		3092000	5333900
YPERLQNPSESSEPIP	16	1841.88	Alpha-S1-casein;Casoxin-D		68850000	159420000
YPERLQNPSESSEPIPL	17	1954.96	Alpha-S1-casein;Casoxin-D		2790900	9973600
YVPFPPFSDI	10	1180.58	Alpha-S1-casein;Casoxin-D		6277000	6887300
YVPFPPFSDISNPT	14	1579.76	Alpha-S1-casein;Casoxin-D		3322500	761070
YVPFPPFSDISNPTAHEN	18	2030.94	Alpha-S1-casein;Casoxin-D		7175800	29492000
YVPFPPFSDISNPTAHENYE	20	2323.04	Alpha-S1-casein;Casoxin-D		5508700	6328600
MKFISTSLLLMLLVSSLS	18	1982.12	Angie;B cell-attracting chemokine 1;B lymphocyte chemoattractant;CXC chemokine BLC;C-X-C motif chemokine 13;Small-inducible cytokine B13		43338000	245920
PFLGRVANPLST	12	1270.7	Angiotensinogen variant		404390	381730
IHLTMPQLV	9	1050.59	Angiotensinogen variant;Angiotensinogen (Serpin peptidase inhibitor, clade A, member 8);Angiotensinogen (Serpin peptidase inhibitor, clade A, member 8), isoform CRA_a;cDNA, FLJ92595, highly similar to Homo sapiens angiotensinogen (serine (or cysteine) proteinaseinhibitor, clade A (alpha-1 antiproteinase, antitrypsin), member 8)(AGT), mRNA;Angiotensin I;Angiotensin II;Angiotensin III;Angiotensin-1…		27554000	8438400
AAPIPILPERGVSLFPYGAGA	21	2095.15	Ascites sialoglycoprotein;Ascites sialoglycoprotein 1;Ascites sialoglycoprotein 2;Mucin-4;Mucin-4 alpha chain;Mucin-4 beta chain;Pancreatic adenocarcinoma mucin;Testis mucin;Tracheobronchial mucin		42644000	27839000
ATSSLCSVTNTSMMTSE	17	1805.75	Ascites sialoglycoprotein;Ascites sialoglycoprotein 1;Ascites sialoglycoprotein 2;Mucin-4;Mucin-4 alpha chain;Mucin-4 beta chain;Pancreatic adenocarcinoma mucin;Testis mucin;Tracheobronchial mucin		1443700	36287
FSSGDGYFENSPLMSQP	17	1861.78	Ascites sialoglycoprotein;Ascites sialoglycoprotein 1;Ascites sialoglycoprotein 2;Mucin-4;Mucin-4 alpha chain;Mucin-4 beta chain;Pancreatic adenocarcinoma mucin;Testis mucin;Tracheobronchial mucin		1274500	4181300
PSTRAAGTIPRVPSKVSAIGEPG	23	2247.23	Ascites sialoglycoprotein;Ascites sialoglycoprotein 1;Ascites sialoglycoprotein 2;Mucin-4;Mucin-4 alpha chain;Mucin-4 beta chain;Pancreatic adenocarcinoma mucin;Testis mucin;Tracheobronchial mucin		7216000	1151300
RPRGPVIDFLNNQLLAAVVE	20	2220.24	Ascites sialoglycoprotein;Ascites sialoglycoprotein 1;Ascites sialoglycoprotein 2;Mucin-4;Mucin-4 alpha chain;Mucin-4 beta chain;Pancreatic adenocarcinoma mucin;Testis mucin;Tracheobronchial mucin		8310800	20502000
SGGMQWDVAQRSGNPVLMGF	20	2135.99	Ascites sialoglycoprotein;Ascites sialoglycoprotein 1;Ascites sialoglycoprotein 2;Mucin-4;Mucin-4 alpha chain;Mucin-4 beta chain;Pancreatic adenocarcinoma mucin;Testis mucin;Tracheobronchial mucin		5603100	21016000
DLLRYF	6	825.438	Basement membrane autoantigen p105;Galectin-3-binding protein;Lectin galactoside-binding soluble 3-binding protein;Mac-2-binding protein;Tumor-associated antigen 90K		29939000	7910300
VKYSSDYFQAPSD	13	1505.67	Basement membrane autoantigen p105;Galectin-3-binding protein;Lectin galactoside-binding soluble 3-binding protein;Mac-2-binding protein;Tumor-associated antigen 90K		861140	586630
ALPPQPLWSVPQP	13	1428.78	Beta-casein		56156000	25859000
ALPPQPLWSVPQPK	14	1556.87	Beta-casein		9027000	5069800
APVHNPISV	9	932.508	Beta-casein		107250000	8111300
AQPAVVLPVP	10	989.591	Beta-casein		158490	157070
AQPAVVLPVPQPEI	14	1456.83	Beta-casein		5164600	6781100
AQPAVVLPVPQPEIMEVP	18	1913.03	Beta-casein		13264000	6700800
AQPAVVLPVPQPEIMEVPK	19	2041.13	Beta-casein		1146200000	718990000
AQPAVVLPVPQPEIMEVPKA	20	2112.17	Beta-casein		28517000	21417000
AQPAVVLPVPQPEIMEVPKAKDT	23	2456.33	Beta-casein		31308000	11028000
AVPVQALLLNQ	11	1164.69	Beta-casein		21214000	3034800
AVPVQALLLNQEL	13	1406.81	Beta-casein		22414000	51575000
AVVLPVPQPEIMEVPK	16	1744.98	Beta-casein		11997000	19559000
AVVLPVPQPEIMEVPKAKDTVYT	23	2523.37	Beta-casein		61498000	16974000
DEHQDKIYPSFQPQP	15	1827.84	Beta-casein		3750400	2484600
DLENLH	6	739.35	Beta-casein		528660	1221700
DLENLHLP	8	949.487	Beta-casein		4508500	12105000
DLENLHLPL	9	1062.57	Beta-casein		3929300	44322000
DLENLHLPLP	10	1159.62	Beta-casein		152390000	193890000
DLENLHLPLPLL	12	1385.79	Beta-casein		4647500	3607900
DLENLHLPLPLLQP	14	1610.9	Beta-casein		44129000	26104000
DLENLHLPLPLLQPLM	16	1855.03	Beta-casein		175790	262670
DPQIPKL	7	809.465	Beta-casein		1946800	936150
DPQIPKLT	8	910.512	Beta-casein		9035000	3041400
DPQIPKLTDL	10	1138.62	Beta-casein		17482000	2808900
DPQIPKLTDLEN	12	1381.71	Beta-casein		181590000	27567000
DPQIPKLTDLENL	13	1494.79	Beta-casein		13031000	8574200
DPQIPKLTDLENLHLP	16	1841.99	Beta-casein		22901000	29821000
DPQIPKLTDLENLHLPL	17	1955.07	Beta-casein		2233600	3628800
DQQQGEDEHQDKIYPSFQPQP	21	2513.11	Beta-casein		2778400	1297800
DTVYTKGRVMPVL	13	1477.8	Beta-casein		240340	2183800
DTVYTKGRVMPVLK	14	1605.89	Beta-casein		735000	3054200
EDEHQDKIYPSFQPQP	16	1956.89	Beta-casein		2245100	3902100
EDQQQGEDEHQDKIYPSFQPQP	22	2642.15	Beta-casein		1590000	1250500
EIMEVPK	7	844.436	Beta-casein		960800	677090
EIMEVPKA	8	915.474	Beta-casein		517020	269800
EIMEVPKAKDTVYT	14	1622.82	Beta-casein		91085000	62346000
EIMEVPKAKDTVYTK	15	1750.92	Beta-casein		2293600	591440
EIMEVPKAKDTVYTKG	16	1807.94	Beta-casein		1026200	152600
ELLLNPTHQ	9	1063.57	Beta-casein		356140	766370
ELLLNPTHQIYP	12	1436.77	Beta-casein		21888000	40766000
ELLLNPTHQIYPV	13	1535.83	Beta-casein		15916000	21863000
ELLLNPTHQIYPVTQPLAPV	20	2242.24	Beta-casein		3253500	2792600
ELLLNPTHQIYPVTQPLAPVHNPIS	25	2790.51	Beta-casein		130140000	305570000
EPIPYGFL	8	934.48	Beta-casein		3704100	8538100
EPIPYGFLPQNI	12	1386.72	Beta-casein		24227000	9839200
EPIPYGFLPQNIL	13	1499.8	Beta-casein		94742000	270440000
EPIPYGFLPQNILP	14	1596.86	Beta-casein		106810000	62178000
EPIPYGFLPQNILPLA	16	1780.98	Beta-casein		1522700	3529700
EPIPYGFLPQNILPLAQP	18	2006.09	Beta-casein		675740	1107000
ETIESLSSSEESITEY	16	1802.79	Beta-casein		1286400	2231000
ETIESLSSSEESITEYK	17	1930.89	Beta-casein		2026900	6341500
ETIESLSSSEESITEYKQKVE	21	2415.15	Beta-casein		976030	3426300
EVPKAKDTVYT	11	1249.66	Beta-casein		81973	57605
FDPQIPKLT	9	1057.58	Beta-casein		878610	1316300
FDPQIPKLTDLEN	13	1528.78	Beta-casein		23206000	4979300
FDPQIPKLTDLENL	14	1641.86	Beta-casein		15923000	3911300
FDPQIPKLTDLENLHLPLP	19	2199.19	Beta-casein		3944500	763060
FVEPIPYGFLPQNILP	16	1842.99	Beta-casein		1061300	6838800
GFLPQNILP	9	997.56	Beta-casein		1689700	375140
GRVMPVL	7	770.447	Beta-casein		454850	4384000
GRVMPVLK	8	898.542	Beta-casein		985270	2695600
GRVMPVLKSPTIP	13	1393.81	Beta-casein		19589000	15557000
GRVMPVLKSPTIPFFDPQIP	20	2238.22	Beta-casein		17820000	15777000
GRVMPVLKSPTIPFFDPQIPK	21	2366.32	Beta-casein		121770000	122420000
HEDQQQGEDEHQDKIYPSFQPQP	23	2779.21	Beta-casein		2769900	1297500
HLPLPLLQPLM	11	1270.75	Beta-casein		7395500	1461500
HLPLPLLQPLMQQVPQPIPQT	21	2387.34	Beta-casein		23298000	70463000
HQIYPVTQPLAPVHNPISV	19	2109.14	Beta-casein		2345300	7139900
IESLSSSEESITEYK	15	1700.8	Beta-casein		2474300	5571600
ILPLAQPAVVLPVPQP	16	1651.01	Beta-casein		4648100	1214100
ILPLAQPAVVLPVPQPEIMEVP	22	2349.34	Beta-casein		28052000	138630000
ILPLAQPAVVLPVPQPEIMEVPK	23	2477.43	Beta-casein		42889000	33242000
ILPLAQPAVVLPVPQPEIMEVPKA	24	2548.47	Beta-casein		300970000	15670000
IMEVPKAKDTVYT	13	1493.78	Beta-casein		581730	1313000
IPFFDPQIPKLT	12	1414.79	Beta-casein		4611000	3758600
IPFFDPQIPKLTDLEN	16	1885.98	Beta-casein		18872000	51926000
IPQQVVPYPQRA	12	1394.77	Beta-casein		962030	2687400
IPQQVVPYPQRAVP	14	1590.89	Beta-casein		1973500	6537900
IPQQVVPYPQRAVPVQ	16	1818.02	Beta-casein		12458000	58608000
IPQQVVPYPQRAVPVQA	17	1889.05	Beta-casein		198760000	1016400000
IPYGFLPQNILP	12	1370.76	Beta-casein		8658900	6880300
IYPFVEPIPYGFLPQN	16	1892.97	Beta-casein		2356300	4980300
LALPPQP	7	734.433	Beta-casein		19365000	914710
LALPPQPLWSVPQP	14	1541.86	Beta-casein		92128000	14467000
LALPPQPLWSVPQPK	15	1669.96	Beta-casein		86187000	9963200
LAPVHNPISV	10	1045.59	Beta-casein		747590	831540
LAQPAVVLPVPQPEIMEVP	19	2026.12	Beta-casein		114980000	321170000
LAQPAVVLPVPQPEIMEVPK	20	2154.21	Beta-casein		5012600000	64160000
LAQPAVVLPVPQPEIMEVPKA	21	2225.25	Beta-casein		110840000	30746000
LAQPAVVLPVPQPEIMEVPKAK	22	2353.34	Beta-casein		9341900	10019000
LAQPAVVLPVPQPEIMEVPKAKDT	24	2569.42	Beta-casein		8038100	10827000
LENLHLPLPLLQP	13	1495.88	Beta-casein		2843500	2093200
LHLPLPLLQP	10	1139.71	Beta-casein		63305000	11307000
LHLPLPLLQPLM	12	1383.83	Beta-casein		1349900	426210
LHLPLPLLQPLMQQVPQPIPQT	22	2500.42	Beta-casein		16210000	22137000
LIYPFVEPIPYGFLPQN	17	2006.06	Beta-casein		770560	688560
LKSPTIPFFDPQIPKLTDLEN	21	2412.29	Beta-casein		10566000	15310000
LLLNPTHQIYPV	12	1406.79	Beta-casein		17316000	6539600
LLLNPTHQIYPVTQPLAPV	19	2113.19	Beta-casein		33600000	10356000
LLLNPTHQIYPVTQPLAPVH	20	2250.25	Beta-casein		623550	5648700
LLLNPTHQIYPVTQPLAPVHNPIS	24	2661.46	Beta-casein		21226000	48129000
LLLNPTHQIYPVTQPLAPVHNPISV	25	2760.53	Beta-casein		917030000	7667800000
LLLNQELLLNPTHQIYP	17	2018.12	Beta-casein		12150000	11524000
LLLNQELLLNPTHQIYPV	18	2117.19	Beta-casein		28336000	147800000
LLLNQELLLNPTHQIYPVTQPLAP	24	2724.52	Beta-casein		4109300	21580000
LLLNQELLLNPTHQIYPVTQPLAPV	25	2823.59	Beta-casein		13059000	4221500
LLNPTHQIYP	10	1194.64	Beta-casein		18807000	21517000
LLNPTHQIYPV	11	1293.71	Beta-casein		19110000	27564000
LLNPTHQIYPVT	12	1394.76	Beta-casein		24808000	1375600
LLNPTHQIYPVTQ	13	1522.81	Beta-casein		1145600	3622600
LLNPTHQIYPVTQPLAP	17	1901.04	Beta-casein		1364800	1826700
LLNPTHQIYPVTQPLAPV	18	2000.11	Beta-casein		20074000	25157000
LLNPTHQIYPVTQPLAPVHNPIS	23	2548.38	Beta-casein		247470000	317290000
LLNPTHQIYPVTQPLAPVHNPISV	24	2647.45	Beta-casein		1156400000	1143200000
LLNQELLLNPTHQIYP	16	1905.04	Beta-casein		7734300	4812500
LLNQELLLNPTHQIYPV	17	2004.1	Beta-casein		12882000	63788000
LLQPLM	6	713.415	Beta-casein		4978300	666300
LLQPLMQQVPQPIP	14	1600.9	Beta-casein		8113300	2438900
LLQPLMQQVPQPIPQT	16	1830.01	Beta-casein		536290000	605310000
LLQPLMQQVPQPIPQTL	17	1943.09	Beta-casein		108660000	314430000
LLQPLMQQVPQPIPQTLALPPQP	23	2546.43	Beta-casein		1376600000	7679000000
LMQQVPQPIPQT	12	1378.73	Beta-casein		54769000	63975000
LMQQVPQPIPQTLALPPQP	19	2095.15	Beta-casein		70134000	41215000
LNPTHQIYP	9	1081.56	Beta-casein		1710200	2075300
LNPTHQIYPV	10	1180.62	Beta-casein		1655500	2842100
LNPTHQIYPVTQPLAPVHNPIS	22	2435.3	Beta-casein		2497500	4425100
LPIPQQVVPYP	11	1249.71	Beta-casein		61895000	49374000
LPIPQQVVPYPQRA	14	1604.9	Beta-casein		14684000	29657000
LPIPQQVVPYPQRAVP	16	1801.03	Beta-casein		42237000	97674000
LPIPQQVVPYPQRAVPV	17	1900.09	Beta-casein		265400000	56074000
LPIPQQVVPYPQRAVPVQ	18	2028.15	Beta-casein		815820	11922000
LPIPQQVVPYPQRAVPVQA	19	2099.19	Beta-casein		1465100000	6422400000
LPIPQQVVPYPQRAVPVQAL	20	2212.27	Beta-casein		3211900	18129000
LPLPLLQPLMQQVPQPIPQT	20	2250.28	Beta-casein		630480	6860500
LPPQPLWSVPQP	12	1357.74	Beta-casein		59652000	24455000
LPVPQPEIME	10	1151.59	Beta-casein		757550	2153500
LPVPQPEIMEVPK	13	1475.81	Beta-casein		171500000	353980000
LPVPQPEIMEVPKA	14	1546.84	Beta-casein		39358000	89525000
LPVPQPEIMEVPKAKDT	17	1891.01	Beta-casein		28478000	29076000
LPVPQPEIMEVPKAKDTVY	19	2153.14	Beta-casein		3774400	7917100
LPVPQPEIMEVPKAKDTVYT	20	2254.19	Beta-casein		38812000	85574000
LQPLMQQVPQPIP	13	1487.82	Beta-casein		113060000	9688000
LQPLMQQVPQPIPQT	15	1716.92	Beta-casein		37261000	55628000
LQPLMQQVPQPIPQTLALPPQP	22	2433.35	Beta-casein		25309000	49870000
LTDLENLH	8	953.482	Beta-casein		140710	285600
LTDLENLHLPLPLLQP	16	1825.03	Beta-casein		49606000	30387000
LWSVPQPK	8	953.533	Beta-casein		23140000	4983900
LWSVPQPKVLPIP	13	1472.88	Beta-casein		5973300	4471500
LWSVPQPKVLPIPQQ	15	1728.99	Beta-casein		12530000	2245000
LWSVPQPKVLPIPQQV	16	1828.06	Beta-casein		4280000	105250000
LWSVPQPKVLPIPQQVVPY	19	2187.25	Beta-casein		486450	0
LWSVPQPKVLPIPQQVVPYP	20	2284.3	Beta-casein		205090000	12306000
LWSVPQPKVLPIPQQVVPYPQ	21	2412.36	Beta-casein		134000000	220460000
LWSVPQPKVLPIPQQVVPYPQR	22	2568.46	Beta-casein		103410000	22930000
LWSVPQPKVLPIPQQVVPYPQRAVP	25	2835.62	Beta-casein		239160000	39638000
MPVLKSPTIP	10	1081.62	Beta-casein		132720000	51062000
MPVLKSPTIPFFD	13	1490.78	Beta-casein		9684500	6086000
MPVLKSPTIPFFDPQIP	17	1926.03	Beta-casein		46900000	32317000
MPVLKSPTIPFFDPQIPK	18	2054.13	Beta-casein		39908000	24804000
MQQVPQPIPQT	11	1265.64	Beta-casein		8599100	8402400
MQQVPQPIPQTLALPPQP	18	1982.07	Beta-casein		3640200	13872000
NPTHQIYP	8	968.472	Beta-casein		693800	141790
NPTHQIYPVTQPLA	14	1577.82	Beta-casein		1342700	740280
NPTHQIYPVTQPLAP	15	1674.87	Beta-casein		10405000	4819900
NPTHQIYPVTQPLAPV	16	1773.94	Beta-casein		27224000	11758000
NPTHQIYPVTQPLAPVH	17	1911	Beta-casein		1378600	3634700
NPTHQIYPVTQPLAPVHNP	19	2122.1	Beta-casein		8782500	6304700
NPTHQIYPVTQPLAPVHNPI	20	2235.18	Beta-casein		3060400	1458400
NPTHQIYPVTQPLAPVHNPIS	21	2322.21	Beta-casein		5929800	10363000
NPTHQIYPVTQPLAPVHNPISV	22	2421.28	Beta-casein		125210000	201670000
NQELLLNPTHQIYPV	15	1777.94	Beta-casein		1401800	17669000
PIPYGFLPQNIL	12	1370.76	Beta-casein		8658900	6880300
PLMQQVPQPIPQ	12	1374.73	Beta-casein		5048800	2423100
PQPEIMEVPKAKDTV	15	1680.88	Beta-casein		2969500	3508700
QIYPVTQPLAPVHNPISV	18	1972.08	Beta-casein		4120500	3773400
QPAVVLPVPQPEIMEVP	17	1842	Beta-casein		10443000	19957000
QPAVVLPVPQPEIMEVPK	18	1970.09	Beta-casein		73362000	97243000
QPAVVLPVPQPEIMEVPKA	19	2041.13	Beta-casein		654970000	411470000
QPEIMEVPK	9	1069.55	Beta-casein		1148400	2629400
QPEIMEVPKAKDT	13	1484.75	Beta-casein		80906	118040
QPEIMEVPKAKDTVYT	16	1847.93	Beta-casein		1815200	4664700
QPKVLPIPQQVVPYP	15	1701.98	Beta-casein		12050000	26085000
QPLAPVHNPI	10	1084.6	Beta-casein		810390	415330
QPLAPVHNPIS	11	1171.63	Beta-casein		1147700	495670
QPLAPVHNPISV	12	1270.7	Beta-casein		134700000	215850000
QPLMQQVPQPIP	12	1374.73	Beta-casein		5048800	2423100
QPLMQQVPQPIPQT	14	1603.84	Beta-casein		1959700000	1448000000
QPLMQQVPQPIPQTLALPP	19	2095.15	Beta-casein		42644000	27839000
QPLMQQVPQPIPQTLALPPQP	21	2320.26	Beta-casein		14210000	4015000
QPQPLIYPFVEPIP	14	1636.89	Beta-casein		1113000	2255600
QQVPQPIPQTLALPPQPLWSVPQP	24	2658.45	Beta-casein		2435000	6427400
QRAVPVQALLLNQE	14	1577.89	Beta-casein		8145300	4359700
QRAVPVQALLLNQEL	15	1690.97	Beta-casein		59401000	35139000
QVVPYPQRAVPVQA	14	1550.86	Beta-casein		346710	1927000
RETIESLSSSEESITEYK	18	2086.99	Beta-casein		1032800	5912500
SFQPQPLIYPFVEPIP	16	1870.99	Beta-casein		637760	2929800
SLSSSEESITEYK	13	1458.67	Beta-casein		11261000	2857100
SPTIPFFDPQ	10	1147.56	Beta-casein		506910	3137300
SPTIPFFDPQIP	12	1357.69	Beta-casein		103110000	214910000
SPTIPFFDPQIPK	13	1485.79	Beta-casein		38976000	132570000
SPTIPFFDPQIPKLT	15	1699.92	Beta-casein		115570000	70960000
SPTIPFFDPQIPKLTDLEN	19	2171.11	Beta-casein		324690000	17780000
SVPQPKVLPIPQQ	13	1429.83	Beta-casein		12643000	1903800
SVPQPKVLPIPQQVVPYP	18	1985.13	Beta-casein		68840000	29588000
SVPQPKVLPIPQQVVPYPQ	19	2113.19	Beta-casein		2115000	1793600
TDLENLHLPLP	11	1260.67	Beta-casein		50421000	18054000
TDLENLHLPLPLLQP	15	1711.95	Beta-casein		29356000	42162000
THQIYPVTQPLAPVHNPISV	20	2210.18	Beta-casein		8738100	17139000
TIESLSSSEESITEYK	16	1801.85	Beta-casein		1149800	4477700
TIPFFDPQIPKLTDLEN	17	1987.03	Beta-casein		24624000	31011000
TLALPPQPLWSVPQP	15	1642.91	Beta-casein		1908400	9150700
TQPLAPVHNPISV	13	1371.75	Beta-casein		125090000	170980000
VEPIPYGFLPQN	12	1372.7	Beta-casein		198900000	471080000
VEPIPYGFLPQNI	13	1485.79	Beta-casein		45598000	23482000
VEPIPYGFLPQNIL	14	1598.87	Beta-casein		33834000	56730000
VEPIPYGFLPQNILP	15	1695.92	Beta-casein		163730000	487120000
VEPIPYGFLPQNILPLA	17	1880.04	Beta-casein		432760	1170900
VEPIPYGFLPQNILPLAQP	19	2105.16	Beta-casein		2807000	6568600
VEPIPYGFLPQNILPLAQPA	20	2176.19	Beta-casein		2805800	4124200
VKHEDQQQGEDEHQDKIYPSFQPQP	25	3006.37	Beta-casein		9106700	7604700
VLKSPTIPFFDPQIP	15	1697.94	Beta-casein		9919000	12357000
VLKSPTIPFFDPQIPK	16	1826.03	Beta-casein		3257800	3765000
VLKSPTIPFFDPQIPKLTDLEN	22	2511.36	Beta-casein		10235000	39980000
VLPIPQQVVPYP	12	1348.78	Beta-casein		1217000	1038400
VLPIPQQVVPYPQ	13	1476.83	Beta-casein		5872900	12991000
VLPIPQQVVPYPQR	14	1632.94	Beta-casein		10789000	23511000
VLPIPQQVVPYPQRAVP	17	1900.09	Beta-casein		265400000	56074000
VLPIPQQVVPYPQRAVPV	18	1999.16	Beta-casein		25985000	53992000
VLPIPQQVVPYPQRAVPVQ	19	2127.22	Beta-casein		3244400	23944000
VLPIPQQVVPYPQRAVPVQA	20	2198.26	Beta-casein		156470000	380910000
VLPIPQQVVPYPQRAVPVQAL	21	2311.34	Beta-casein		1176900000	234200000
VLPIPQQVVPYPQRAVPVQALL	22	2424.43	Beta-casein		121450000	992430000
VLPIPQQVVPYPQRAVPVQALLL	23	2537.51	Beta-casein		70965000	369710000
VLPIPQQVVPYPQRAVPVQALLLN	24	2651.55	Beta-casein		14736000	75395000
VLPIPQQVVPYPQRAVPVQALLLNQ	25	2779.61	Beta-casein		29519000	53925000
VLPVPQPEIMEVP	13	1446.78	Beta-casein		7921000	17876000
VLPVPQPEIMEVPK	14	1574.87	Beta-casein		9352700	16438000
VLPVPQPEIMEVPKA	15	1645.91	Beta-casein		2327200	6256400
VLPVPQPEIMEVPKAKDT	18	1990.08	Beta-casein		3013500	3184700
VLPVPQPEIMEVPKAKDTVYT	21	2353.26	Beta-casein		55940000	84472000
VMPVLKSPTIP	11	1180.69	Beta-casein		8258900	3405300
VMPVLKSPTIPFFD	14	1589.85	Beta-casein		7670600	26750000
VMPVLKSPTIPFFDPQIP	18	2025.1	Beta-casein		12482000	12000000
VMPVLKSPTIPFFDPQIPK	19	2153.2	Beta-casein		133070000	143460000
VMPVLKSPTIPFFDPQIPKLTDLEN	25	2838.52	Beta-casein		27292000	1789800
VPQPEIMEVPK	11	1265.67	Beta-casein		387920000	395470000
VPQPEIMEVPKAKDT	15	1680.88	Beta-casein		2512300	3023400
VPQPEIMEVPKAKDTVYT	18	2044.06	Beta-casein		10576000	26846000
VPQPIP	6	649.38	Beta-casein		13944000	10222000
VPQPIPQTLALPPQP	15	1594.91	Beta-casein		3754200	48044000
VPQPKVLPIPQQV	13	1441.87	Beta-casein		2060700	2436800
VPQPKVLPIPQQVVP	15	1637.99	Beta-casein		4833500	6932100
VPQPKVLPIPQQVVPYP	17	1898.1	Beta-casein		60509000	40399000
VPVQALLLNQE	11	1222.69	Beta-casein		7866900	3814800
VPVQALLLNQEL	12	1335.78	Beta-casein		7069400	19564000
VPVQALLLNQELL	13	1448.86	Beta-casein		2430500	2105900
VPVQALLLNQELLLNPTHQ	19	2139.21	Beta-casein		2663300	1697800
VPYPQRAVPVQA	12	1323.73	Beta-casein		8665000	5395100
VPYPQRAVPVQALL	14	1549.9	Beta-casein		2943200	2365700
VTQPLAPVHNPISV	14	1470.82	Beta-casein		2900400	3190400
VVLPVPQPEIME	12	1349.73	Beta-casein		840020	5487700
VVLPVPQPEIMEVP	14	1545.85	Beta-casein		42552000	72147000
VVLPVPQPEIMEVPK	15	1673.94	Beta-casein		216710000	261370000
VVLPVPQPEIMEVPKA	16	1744.98	Beta-casein		278110000	143500000
VVLPVPQPEIMEVPKAK	17	1873.07	Beta-casein		1915800	477230
VVLPVPQPEIMEVPKAKDT	19	2089.15	Beta-casein		10877000	10144000
VVLPVPQPEIMEVPKAKDTVY	21	2351.28	Beta-casein		2589200	3984600
VVLPVPQPEIMEVPKAKDTVYT	22	2452.33	Beta-casein		196830000	338840000
VVLPVPQPEIMEVPKAKDTVYTK	23	2580.42	Beta-casein		64728000	30510000
VVLPVPQPEIMEVPKAKDTVYTKG	24	2637.45	Beta-casein		83332000	36888000
VVLPVPQPEIMEVPKAKDTVYTKGR	25	2793.55	Beta-casein		30436000	23790000
VVPYPQRAVPVQ	12	1351.76	Beta-casein		726460	1947100
VVPYPQRAVPVQA	13	1422.8	Beta-casein		4372500	1504100
WSVPQPKVLPIPQQVVPYP	19	2171.21	Beta-casein		40515000	41376000
WSVPQPKVLPIPQQVVPYPQ	20	2299.27	Beta-casein		6606800	3405200
YPFVEPIPYGFL	12	1440.73	Beta-casein		560210	524970
YPFVEPIPYGFLP	13	1537.79	Beta-casein		12142000	16776000
YPFVEPIPYGFLPQN	15	1779.89	Beta-casein		262420000	485230000
YPVTQPLAPVHNPIS	15	1631.87	Beta-casein		2653900	956100
YPVTQPLAPVHNPISV	16	1730.94	Beta-casein		58747000	114700000
DSVDIFK	7	822.412	Bile salt-activated lipase;Bile salt-stimulated lipase;Bucelipase;Carboxyl ester lipase;Cholesterol esterase;Pancreatic lysophospholipase;Sterol esterase;CEL protein		154790	383360
EGGFVEGVNK	10	1034.5	Bile salt-activated lipase;Bile salt-stimulated lipase;Bucelipase;Carboxyl ester lipase;Cholesterol esterase;Pancreatic lysophospholipase;Sterol esterase;CEL protein		120740	270960
FLVPTEIALAQHRANA	16	1749.95	Bile salt-activated lipase;Bile salt-stimulated lipase;Bucelipase;Carboxyl ester lipase;Cholesterol esterase;Pancreatic lysophospholipase;Sterol esterase;CEL protein		20788000	36345000
GAVYTEGGFVEGVNK	15	1525.74	Bile salt-activated lipase;Bile salt-stimulated lipase;Bucelipase;Carboxyl ester lipase;Cholesterol esterase;Pancreatic lysophospholipase;Sterol esterase;CEL protein		521990	818250
GAVYTEGGFVEGVNKK	16	1653.84	Bile salt-activated lipase;Bile salt-stimulated lipase;Bucelipase;Carboxyl ester lipase;Cholesterol esterase;Pancreatic lysophospholipase;Sterol esterase;CEL protein		154890	222850
GIPFAAPTKALENPQPHPGWQGTL	24	2526.3	Bile salt-activated lipase;Bile salt-stimulated lipase;Bucelipase;Carboxyl ester lipase;Cholesterol esterase;Pancreatic lysophospholipase;Sterol esterase;CEL protein		2209000	7156600
FQLQPMLLE	9	1117.58	BTB/POZ domain-containing protein KCTD1		1344500	2533000
DADTLHSKLIPTQPSQGAP	19	1975	Butyrophilin subfamily 1 member A1;Butyrophilin, subfamily 1, member A1		167630	468950
DDPDAPLQPVTPLQ	14	1504.74	C4A variant protein;Complement component 4A (Rodgers blood group);Acidic complement C4;C3 and PZP-like alpha-2-macroglobulin domain-containing protein 2;C4a anaphylatoxin;C4b-A;C4d-A;Complement C4 beta chain;Complement C4 gamma chain;Complement C4-A;Complement C4-A alpha chain;Basic complement C4;C3 and PZP-like alpha-2-macroglobulin domain-containing protein 3;C4b-B;C4d-B;Complement C4-B;Complem…		578810	1255500
DDPDAPLQPVTPLQLFEG	18	1950.96	C4A variant protein;Complement component 4A (Rodgers blood group);Acidic complement C4;C3 and PZP-like alpha-2-macroglobulin domain-containing protein 2;C4a anaphylatoxin;C4b-A;C4d-A;Complement C4 beta chain;Complement C4 gamma chain;Complement C4-A;Complement C4-A alpha chain;Basic complement C4;C3 and PZP-like alpha-2-macroglobulin domain-containing protein 3;C4b-B;C4d-B;Complement C4-B;Complem…		1404400	3790600
DDPDAPLQPVTPLQLFEGR	19	2107.06	C4A variant protein;Complement component 4A (Rodgers blood group);Acidic complement C4;C3 and PZP-like alpha-2-macroglobulin domain-containing protein 2;C4a anaphylatoxin;C4b-A;C4d-A;Complement C4 beta chain;Complement C4 gamma chain;Complement C4-A;Complement C4-A alpha chain;Basic complement C4;C3 and PZP-like alpha-2-macroglobulin domain-containing protein 3;C4b-B;C4d-B;Complement C4-B;Complem…		22120000	30103000
DDPDAPLQPVTPLQLFEGRRN	21	2377.2	C4A variant protein;Complement component 4A (Rodgers blood group);Acidic complement C4;C3 and PZP-like alpha-2-macroglobulin domain-containing protein 2;C4a anaphylatoxin;C4b-A;C4d-A;Complement C4 beta chain;Complement C4 gamma chain;Complement C4-A;Complement C4-A alpha chain;Basic complement C4;C3 and PZP-like alpha-2-macroglobulin domain-containing protein 3;C4b-B;C4d-B;Complement C4-B;Complem…		59364000	295950000
DGVTRLPMMRSCEQRAARVQQPDCR	25	3016.43	C4A variant protein;Complement component 4A (Rodgers blood group);Acidic complement C4;C3 and PZP-like alpha-2-macroglobulin domain-containing protein 2;C4a anaphylatoxin;C4b-A;C4d-A;Complement C4 beta chain;Complement C4 gamma chain;Complement C4-A;Complement C4-A alpha chain;Basic complement C4;C3 and PZP-like alpha-2-macroglobulin domain-containing protein 3;C4b-B;C4d-B;Complement C4-B;Complem…		2990000	7495100
DPDAPLQPVTPLQ	13	1389.71	C4A variant protein;Complement component 4A (Rodgers blood group);Acidic complement C4;C3 and PZP-like alpha-2-macroglobulin domain-containing protein 2;C4a anaphylatoxin;C4b-A;C4d-A;Complement C4 beta chain;Complement C4 gamma chain;Complement C4-A;Complement C4-A alpha chain;Basic complement C4;C3 and PZP-like alpha-2-macroglobulin domain-containing protein 3;C4b-B;C4d-B;Complement C4-B;Complem…		3550000	5490300
DPDAPLQPVTPLQL	14	1502.8	C4A variant protein;Complement component 4A (Rodgers blood group);Acidic complement C4;C3 and PZP-like alpha-2-macroglobulin domain-containing protein 2;C4a anaphylatoxin;C4b-A;C4d-A;Complement C4 beta chain;Complement C4 gamma chain;Complement C4-A;Complement C4-A alpha chain;Basic complement C4;C3 and PZP-like alpha-2-macroglobulin domain-containing protein 3;C4b-B;C4d-B;Complement C4-B;Complem…		11836000	28198000
EDLIDEDDIPVRSFFP	16	1905.9	C4A variant protein;Complement component 4A (Rodgers blood group);Acidic complement C4;C3 and PZP-like alpha-2-macroglobulin domain-containing protein 2;C4a anaphylatoxin;C4b-A;C4d-A;Complement C4 beta chain;Complement C4 gamma chain;Complement C4-A;Complement C4-A alpha chain;Basic complement C4;C3 and PZP-like alpha-2-macroglobulin domain-containing protein 3;C4b-B;C4d-B;Complement C4-B;Complem…		303980	8101.8
EVNLASCQLDPAGLR	15	1641.81	Caterpiller protein 11.3;NLR family member X1;Nucleotide-binding oligomerization domain protein 26;Nucleotide-binding oligomerization domain protein 5;Nucleotide-binding oligomerization domain protein 9		11458000	15930000
PLKEVLPLMAA	11	1180.69	Caterpiller protein 11.3;NLR family member X1;Nucleotide-binding oligomerization domain protein 26;Nucleotide-binding oligomerization domain protein 5;Nucleotide-binding oligomerization domain protein 9		5480100	2143100
VAAVLGSGRHALDE	14	1393.73	Caterpiller protein 11.3;NLR family member X1;Nucleotide-binding oligomerization domain protein 26;Nucleotide-binding oligomerization domain protein 5;Nucleotide-binding oligomerization domain protein 9		4130200	6037600
LEVVFTALMN	10	1135.59	Cholesteryl ester transfer protein;Lipid transfer protein I		757550	2153500
MSRLEVVFTALMNSK	15	1724.9	Cholesteryl ester transfer protein;Lipid transfer protein I		32035	291940
QSILPLEHGSIYIP	14	1565.85	Estrogen receptor beta;Nuclear receptor subfamily 3 group A member 2		4180900	2069000
VVPVYDLLLEMLNAHVL	17	1937.07	Estrogen receptor beta;Nuclear receptor subfamily 3 group A member 2		65974000	52517000
DSGEGDFLAEGGGVR	15	1464.65	Fibrinogen alpha chain;Fibrinopeptide A		2245300	15037000
PGFFSPMLGEFVSETESRGS	20	2159.98	Fibrinogen alpha chain;Fibrinopeptide A		636920	792600
SSSYSKQFTSSTSYNRGDSTFES	23	2552.09	Fibrinogen alpha chain;Fibrinopeptide A		372070	1100300
ASQLMGENRTMTIHNGMFFST	21	2372.07	Fibrinogen beta chain;Fibrinopeptide B		8895000	260460
EEAPSLRPAPPPISGGGY	18	1793.89	Fibrinogen beta chain;Fibrinopeptide B		1318500	1978800
IDETVNSNIPTNLRVLR	17	1953.06	Fibrinogen beta chain;Fibrinopeptide B		65974000	52517000
LIEMEDWKGDKV	12	1461.72	Fibrinogen beta chain;Fibrinopeptide B		8339100	15290000
AGGMPGGMPGGFPGGGAPPSGGA	23	1839.8	Heat shock 70 kDa protein 8;Heat shock cognate 71 kDa protein;Heat shock 70kDa protein 8 isoform 1 variant;cDNA FLJ38781 fis, clone LIVER2000216, highly similar to HEAT SHOCK COGNATE 71 kDa PROTEIN;HSPA8 protein;cDNA FLJ55485, highly similar to Heat shock cognate 71 kDa protein		19744000	65375000
VRRLRTACERAKRTLSSST	19	2247.23	Heat shock 70 kDa protein 8;Heat shock cognate 71 kDa protein;Heat shock 70kDa protein 8 isoform 1 variant;cDNA FLJ38781 fis, clone LIVER2000216, highly similar to HEAT SHOCK COGNATE 71 kDa PROTEIN;HSPA8 protein;cDNA FLJ55485, highly similar to Heat shock cognate 71 kDa protein		7216000	1151300
AIQDPRLFAEEK	12	1415.74	Hepatocellular carcinoma-associated protein TB6;Polymeric immunoglobulin receptor;Secretory component		528180	752780
AIQDPRLFAEEKAVADT	17	1872.96	Hepatocellular carcinoma-associated protein TB6;Polymeric immunoglobulin receptor;Secretory component		11264000	16357000
AIQDPRLFAEEKAVADTR	18	2029.06	Hepatocellular carcinoma-associated protein TB6;Polymeric immunoglobulin receptor;Secretory component		4655800	5675300
AIQDPRLFAEEKAVADTRDQADGS	24	2602.26	Hepatocellular carcinoma-associated protein TB6;Polymeric immunoglobulin receptor;Secretory component		6987200	12941000
AIQDPRLFAEEKAVADTRDQADGSR	25	2758.36	Hepatocellular carcinoma-associated protein TB6;Polymeric immunoglobulin receptor;Secretory component		2155800	2741800
DAAPDEKVLDSGFREIEN	18	2003.94	Hepatocellular carcinoma-associated protein TB6;Polymeric immunoglobulin receptor;Secretory component		4168000	4029300
DPRLFAEE	8	975.466	Hepatocellular carcinoma-associated protein TB6;Polymeric immunoglobulin receptor;Secretory component		466790	1306900
DPRLFAEEK	9	1103.56	Hepatocellular carcinoma-associated protein TB6;Polymeric immunoglobulin receptor;Secretory component		2558500	4400500
DPRLFAEEKAVADT	14	1560.78	Hepatocellular carcinoma-associated protein TB6;Polymeric immunoglobulin receptor;Secretory component		3078200	6715600
DPRLFAEEKAVADTR	15	1716.88	Hepatocellular carcinoma-associated protein TB6;Polymeric immunoglobulin receptor;Secretory component		1705300	2291100
DSGSSEEQGGSSRALVSTLVP	21	2061.98	Hepatocellular carcinoma-associated protein TB6;Polymeric immunoglobulin receptor;Secretory component		40864000	101380000
DVSLAKADAAPDEKVLDSGFREIEN	25	2688.32	Hepatocellular carcinoma-associated protein TB6;Polymeric immunoglobulin receptor;Secretory component		4081600	2866000
GAQNGRCPLLV	11	1183.61	Hepatocellular carcinoma-associated protein TB6;Polymeric immunoglobulin receptor;Secretory component		1053400	1672900
SLAKADAAPDEKVLDSGFREIEN	23	2474.23	Hepatocellular carcinoma-associated protein TB6;Polymeric immunoglobulin receptor;Secretory component		8815900	2094400
VLDSGFREIEN	11	1277.63	Hepatocellular carcinoma-associated protein TB6;Polymeric immunoglobulin receptor;Secretory component		452720	521140
YPVLVIDSSGYVNPNYTGRIRL	22	2495.32	Hepatocellular carcinoma-associated protein TB6;Polymeric immunoglobulin receptor;Secretory component		1234600	950820
ILNLVSDPESGIVVNGQLV	19	1965.08	Inter-alpha-trypsin inhibitor complex component II;Inter-alpha-trypsin inhibitor heavy chain H2;Serum-derived hyaluronan-associated protein		4078100	2059500
SMWGVKMKQTVEAMKTI	17	1967	Inter-alpha-trypsin inhibitor complex component II;Inter-alpha-trypsin inhibitor heavy chain H2;Serum-derived hyaluronan-associated protein		451150	720990
LVNERWVLTAA	11	1270.7	Kallikrein-7;Serine protease 6;Stratum corneum chymotryptic enzyme		476270	505410
ANPAVVRPHAQIPQ	14	1496.82	Kappa-casein		350950	327980
ANPAVVRPHAQIPQR	15	1652.92	Kappa-casein		346450	476310
APYVPMYYVPNSYP	14	1659.76	Kappa-casein		13809000	0
IAINNPYVPRT	11	1256.69	Kappa-casein		24577000	7334600
IPQRQYLPNSHPPTV	15	1745.92	Kappa-casein		291660	293000
IPQRQYLPNSHPPTVV	16	1844.99	Kappa-casein		2629600	6181100
LPNSHPPTVVR	11	1215.67	Kappa-casein		82741	67486
NPAVVRPHAQIPQ	13	1425.78	Kappa-casein		514350	387760
NPAVVRPHAQIPQR	14	1581.89	Kappa-casein		174180	91756
PHAQIPQRQYLPNSHPPTVVR	21	2434.3	Kappa-casein		686610	1347700
RTYYANPAVVRPHAQIPQ	18	2080.1	Kappa-casein		2495600	2782800
TYYANPAVVRPHAQIPQ	17	1924	Kappa-casein		2567700	2750400
TYYANPAVVRPHAQIPQR	18	2080.1	Kappa-casein		6668100	9137500
VVRPHAQIP	9	1015.59	Kappa-casein		943400	138500
YANPAVVRPHAQIPQ	15	1659.88	Kappa-casein		394120	257440
YANPAVVRPHAQIPQR	16	1815.99	Kappa-casein		412180	257760
YGTNLYQRRPAIAINNPYVPRT	22	2576.36	Kappa-casein		4716200	5063800
YQRRPAIAINNPYVPRT	17	2028.1	Kappa-casein		3078600	4134800
SLSPEFLRP	9	1044.56	Leucine-rich alpha-2-glycoprotein;cDNA FLJ14476 fis, clone MAMMA1001388, highly similar to Leucine-rich alpha-2-glycoprotein;cDNA, FLJ95324, highly similar to Homo sapiens leucine-rich alpha-2-glycoprotein 1 (LRG1), mRNA;Leucine-rich alpha-2-glycoprotein 1		5406900	6590100
NTPAQISELFDAIS	14	1504.74	Membrane alanine aminopeptidase variant;Alanyl aminopeptidase;Aminopeptidase M;Aminopeptidase N;gp150;Microsomal aminopeptidase;Myeloid plasma membrane glycoprotein CD13;cDNA FLJ56158, highly similar to Aminopeptidase N (EC 3.4.11.2);cDNA FLJ56120, highly similar to Aminopeptidase N (EC 3.4.11.2);cDNA FLJ55496, highly similar to Aminopeptidase N (EC 3.4.11.2)		578810	1255500
SIQLPTTVRDIMNRW	15	1828.96	Membrane alanine aminopeptidase variant;Alanyl aminopeptidase;Aminopeptidase M;Aminopeptidase N;gp150;Microsomal aminopeptidase;Myeloid plasma membrane glycoprotein CD13;cDNA FLJ56158, highly similar to Aminopeptidase N (EC 3.4.11.2);cDNA FLJ56120, highly similar to Aminopeptidase N (EC 3.4.11.2);cDNA FLJ55496, highly similar to Aminopeptidase N (EC 3.4.11.2);cDNA FLJ51269, highly similar to Amin…		14676000	632460
LDVMIELYR	9	1150.61	Nucleolar protein 130;Protein SDA1 homolog;SDA1 domain-containing protein 1		5455700	2218300
MMSARTLIHLFRTLNPQMLQKKF	23	2803.52	Nucleolar protein 130;Protein SDA1 homolog;SDA1 domain-containing protein 1		40109000	61587000
AGKELCAMSEEQFRQRSPLGGDV	23	2564.21	Prostate epithelium-specific Ets transcription factor;Prostate-derived Ets factor;SAM pointed domain-containing Ets transcription factor		834700	1224600
DSGSSEEKQLYNKYPDAVAT	20	2201.01	Secreted phosphoprotein 1;Bone sialoprotein 1;Nephropontin;Osteopontin;Urinary stone protein;Uropontin		221910	203510
IQYPDATDEDITSH	14	1603.7	Secreted phosphoprotein 1;Bone sialoprotein 1;Nephropontin;Osteopontin;Urinary stone protein;Uropontin		770070	812280
IQYPDATDEDITSHMESEELNGAY	24	2727.15	Secreted phosphoprotein 1;Bone sialoprotein 1;Nephropontin;Osteopontin;Urinary stone protein;Uropontin		16457000	44173000
IQYPDATDEDITSHMESEELNGAYK	25	2855.24	Secreted phosphoprotein 1;Bone sialoprotein 1;Nephropontin;Osteopontin;Urinary stone protein;Uropontin		1378400	2195300
RPDIQYPDATDEDITSH	17	1971.88	Secreted phosphoprotein 1;Bone sialoprotein 1;Nephropontin;Osteopontin;Urinary stone protein;Uropontin		1380600	1055900
GVLKKVI	7	755.527	TNC variant protein;Cytotactin;Glioma-associated-extracellular matrix antigen;GMEM;GP 150-225;Hexabrachion;JI;Myotendinous antigen;Neuronectin;Tenascin;Tenascin-C		256340	496300
LSPSTHYTAK	10	1103.56	TNC variant protein;Cytotactin;Glioma-associated-extracellular matrix antigen;GMEM;GP 150-225;Hexabrachion;JI;Myotendinous antigen;Neuronectin;Tenascin;Tenascin-C		2254400	3908500
TVSWMASENAFDSFLVTVVDSGKL	24	2602.26	TNC variant protein;Cytotactin;Glioma-associated-extracellular matrix antigen;GMEM;GP 150-225;Hexabrachion;JI;Myotendinous antigen;Neuronectin;Tenascin;Tenascin-C		6987200	12941000
VSIYGVIQGYR	11	1253.68	TNC variant protein;Cytotactin;Glioma-associated-extracellular matrix antigen;GMEM;GP 150-225;Hexabrachion;JI;Myotendinous antigen;Neuronectin;Tenascin;Tenascin-C		952300	2706300
SWNLMKQGASGIKEI	15	1660.86	Vitamin K-dependent protein S		1966100	2396200
ESHDHMDDMDDEDDDSHQSDE	21	2502.79	骨桥蛋白		274470	0
